# Supplementary material for: Understanding the Borderline Brain: A Review of Neurobiological Findings in Borderline Personality Disorder (BPD)
Source: Biomedicines. 2025 Jul 21;13(7):1783. doi: 10.3390/biomedicines13071783 (PMC12292566; doi:10.3390/biomedicines13071783)
Supplement: Supplementary file 1 [file biomedicines-13-01783-s001.zip]

Archive with 1 entries (1 files):
- biomedicines-3691837-supplementary.pdf
